# Supplementary material for: Benchmarking network propagation methods for disease gene identification
Source: PLoS Comput Biol. 2019 Sep 3;15(9):e1007276. doi: 10.1371/journal.pcbi.1007276 (PMC6743778; doi:10.1371/journal.pcbi.1007276)
Supplement: S1 File — Complementary single-disease MDS plots and distance matrices. (ZIP) [file pcbi.1007276.s002.zip]

Archive with 5 entries (5 files):
- MstrComposite_MultipleSclerosis_NetXSeedtype.png
- Mstr_Composite_CardiacArrhythmia__NetXSeedtype.png
- Mstr_Composite_ParkinsonsDisease__NetXSeedtype.png
- Mstr_Composite_Schizophrenia__NetXSeedtype.png
- Single Disease x input type MDS plot Data.pdf
