# Supplementary material for: Benchmarking network propagation methods for disease gene identification
Source: PLoS Comput Biol. 2019 Sep 3;15(9):e1007276. doi: 10.1371/journal.pcbi.1007276 (PMC6743778; doi:10.1371/journal.pcbi.1007276)
Supplement: S2 File — Stand-alone viewer to explore models with interaction terms. (ZIP) [file pcbi.1007276.s003.zip]

Archive with 103 entries (102 files):
- S2/interaction_results/
- S2/interaction_results/branch-1.html
- S2/interaction_results/branch-2.html
- S2/interaction_results/branch-3.html
- S2/interaction_results/branch-4.html
- S2/interaction_results/branch-5.html
- S2/interaction_results/branch-6.html
- S2/interaction_results/branch-7.html
- S2/interaction_results/branch-8.html
- S2/interaction_results/branch-9.html
- S2/interaction_results/page-1.jpg
- S2/interaction_results/page-1.txt
- S2/interaction_results/page-10.jpg
- S2/interaction_results/page-11.jpg
- S2/interaction_results/page-12.jpg
- S2/interaction_results/page-13.jpg
- S2/interaction_results/page-14.jpg
- S2/interaction_results/page-15.jpg
- S2/interaction_results/page-16.jpg
- S2/interaction_results/page-17.jpg
- S2/interaction_results/page-18.jpg
- S2/interaction_results/page-19.jpg
- S2/interaction_results/page-2.jpg
- S2/interaction_results/page-2.txt
- S2/interaction_results/page-20.jpg
- S2/interaction_results/page-21.jpg
- S2/interaction_results/page-22.jpg
- S2/interaction_results/page-23.jpg
- S2/interaction_results/page-24.jpg
- S2/interaction_results/page-25.jpg
- S2/interaction_results/page-26.jpg
- S2/interaction_results/page-27.jpg
- S2/interaction_results/page-28.jpg
- S2/interaction_results/page-29.jpg
- S2/interaction_results/page-3.jpg
- S2/interaction_results/page-30.jpg
- S2/interaction_results/page-31.jpg
- S2/interaction_results/page-32.jpg
- S2/interaction_results/page-33.jpg
- S2/interaction_results/page-34.jpg
- S2/interaction_results/page-35.jpg
- S2/interaction_results/page-36.jpg
- S2/interaction_results/page-37.jpg
- S2/interaction_results/page-38.jpg
- S2/interaction_results/page-39.jpg
- S2/interaction_results/page-4.jpg
- S2/interaction_results/page-40.jpg
- S2/interaction_results/page-41.jpg
- S2/interaction_results/page-42.jpg
- S2/interaction_results/page-43.jpg
- S2/interaction_results/page-44.jpg
- S2/interaction_results/page-45.jpg
- S2/interaction_results/page-46.jpg
- S2/interaction_results/page-47.jpg
- S2/interaction_results/page-48.jpg
- S2/interaction_results/page-49.jpg
- S2/interaction_results/page-5.jpg
- S2/interaction_results/page-50.jpg
- S2/interaction_results/page-51.jpg
- S2/interaction_results/page-52.jpg
- S2/interaction_results/page-53.jpg
- S2/interaction_results/page-54.jpg
- S2/interaction_results/page-55.jpg
- S2/interaction_results/page-56.jpg
- S2/interaction_results/page-57.jpg
- S2/interaction_results/page-58.jpg
- S2/interaction_results/page-59.jpg
- S2/interaction_results/page-6.jpg
- S2/interaction_results/page-60.jpg
- S2/interaction_results/page-61.jpg
- S2/interaction_results/page-62.jpg
- S2/interaction_results/page-63.jpg
- S2/interaction_results/page-64.jpg
- S2/interaction_results/page-65.jpg
- S2/interaction_results/page-66.jpg
- S2/interaction_results/page-67.jpg
- S2/interaction_results/page-68.jpg
- S2/interaction_results/page-69.jpg
- S2/interaction_results/page-7.jpg
- S2/interaction_results/page-70.jpg
- S2/interaction_results/page-71.jpg
- S2/interaction_results/page-72.jpg
- S2/interaction_results/page-73.jpg
- S2/interaction_results/page-74.jpg
- S2/interaction_results/page-75.jpg
- S2/interaction_results/page-76.jpg
- S2/interaction_results/page-77.jpg
- S2/interaction_results/page-78.jpg
- S2/interaction_results/page-79.jpg
- S2/interaction_results/page-8.jpg
- S2/interaction_results/page-80.jpg
- S2/interaction_results/page-81.jpg
- S2/interaction_results/page-82.jpg
- S2/interaction_results/page-83.jpg
- S2/interaction_results/page-84.jpg
- S2/interaction_results/page-85.jpg
- S2/interaction_results/page-86.jpg
- S2/interaction_results/page-87.jpg
- S2/interaction_results/page-88.jpg
- S2/interaction_results/page-9.jpg
- S2/interaction_results/top.html
- S2/interaction_results/view.html
- S2/README.txt
