# Supplementary material for: Benchmarking network propagation methods for disease gene identification
Source: PLoS Comput Biol. 2019 Sep 3;15(9):e1007276. doi: 10.1371/journal.pcbi.1007276 (PMC6743778; doi:10.1371/journal.pcbi.1007276)
Supplement: S2 File — Stand-alone viewer to explore models with interaction terms. (ZIP) [file pcbi.1007276.s003.zip › S2/interaction_results/page-2.txt]

# A tibble: 6 x 12
# Groups:   network, cv_scheme, disease, input_type, split_cv [1]
  network cv_scheme disease input_type split_cv method    auroc partial_auroc_0.90 partial_auroc_0.95   auprc top_20_hits top_100_hits
  <fct>   <fct>     <fct>   <fct>      <fct>    <fct>     <dbl>              <dbl>              <dbl>   <dbl>       <dbl>        <dbl>
1 string  classic   allergy drugs      Rep01    pr        0.761             0.135              0.0675 0.0134        0            1.33 
2 string  classic   allergy drugs      Rep01    randomraw 0.686             0.0107             0      0.00769       0            0    
3 string  classic   allergy drugs      Rep01    random    0.543             0.0710             0.0475 0.00642       0            0.667
4 string  classic   allergy drugs      Rep01    EGAD      0.832             0.419              0.214  0.0335        1            3.67 
5 string  classic   allergy drugs      Rep01    ppr       0.912             0.535              0.324  0.0501        0.667        6    
6 string  classic   allergy drugs      Rep01    raw       0.923             0.536              0.296  0.0818        1.33         5.33 
