# Supplementary material for: Benchmarking network propagation methods for disease gene identification
Source: PLoS Comput Biol. 2019 Sep 3;15(9):e1007276. doi: 10.1371/journal.pcbi.1007276 (PMC6743778; doi:10.1371/journal.pcbi.1007276)
Supplement: S2 File — Stand-alone viewer to explore models with interaction terms. (ZIP) [file pcbi.1007276.s003.zip › S2/README.txt]

VIEWING OUTPUT OF INTERACTION ANALYSIS

The contents of the interaction_results/ directory is organised to be viewed in a HTML viewer. 

Using an HTML capable browser of your choice, open the file view.html from within the directory. The analysis output
will open in a HTML frame and can be used to browse results for differing combinations of network and enrichment criteria.
Depending on your software, you may neeed to install all the files locally on your hard-drive first before this will work.
Clicking on any HTML file other than view.html may confuse the display in your browser. 
